# Supplementary material for: Proteomic Dissection of Seed Germination and Seedling Establishment in Brassica napus
Source: Front Plant Sci. 2016 Oct 24;7:1482. doi: 10.3389/fpls.2016.01482 (PMC5075573; doi:10.3389/fpls.2016.01482)
Supplement: Table S1 — Primer design for genes encoding key DEPs involved in seed germination. [file DataSheet1.XLSX]

## Sheet: Sheet1
Table S1. Primer design for genes encoding key DEPs involved in seed germination.
Name	Primer	Length
BnACT2F	GCTGTTTTCCCCAGTGTTGT	20
BnACT2R	CGGGTACTTCAAGGTGAGGA	20
1080-F1	GGTGGTGGTGTTGCTCTTTT	20
1080-R1	GCGTTTTGGATGATTTGGAC	20
555-F1	TTTTGTCATCCAGGGGTTTG	20
555-R1	CCGCAACTATCTTCCCACCTT	20
576-F1	CTTCAAATCACTGGGGCAAC	20
576-R1	CTGCTGTGGCATCCTTCTTC	20
681-F1	CTTTCCCTACCCTTGCTGCT	20
681-R1	CTTTGACCTTCTCTGCCTGTG	20
483-F1	GCAGCAGGTGTCTTTGGTG	20
483-R1	TCCTCTCGTCATCCTTCGTC	19
213-F1	TCCGACGAAGAAGGAGCAG	21
213-R1	TTCCCCAAAAGGTTGTTATCC	19
1140-F1	GCCATCCTTGCTGTGTCTCT	20
1140-R1	GTTGAAAGCGGGAACTGGTA	20
