# Supplementary material for: Proteomic Dissection of Seed Germination and Seedling Establishment in Brassica napus
Source: Front Plant Sci. 2016 Oct 24;7:1482. doi: 10.3389/fpls.2016.01482 (PMC5075573; doi:10.3389/fpls.2016.01482)
Supplement: Table S2 — Protein expression patterns of DEPs during germination. 0H, 6H, 12H, 18H, 24H, and 36H represent the 0, 6, 12, 18, 24, and 36 HAI. [file DataSheet2.XLS]

## Sheet: Sheet1
Table S2. Protein expression patterns of DEPs during the germination.
Spot No.	Protein name	Protein ID	0H	6H	12H	18H	24H	36H	Functional classfication
89	BnaA03g41960D	gi|674942926	0.809487	0.652897	0.920387	1.04577	1.12327	1.44599	Energy metabolism:Pyruvate metabolism
167	BnaAnng26460D	gi|674864333	0.952158	0.876435	0.845676	1.01992	0.921278	0.79804	Energy metabolism:Pentose phosphate
181	BnaA09g38720D	gi|674891569	0.897144	1.07858	1.03778	0.984478	0.927367	0.869892	Energy metabolism:Pentose phosphate
260	unnamed protein product	gi|257627865	1.08221	0.804223	0.563819	0.79913	0.948292	1.94711	Energy metabolism:Glycolysis/Gluconeogenesis
282	BnaA05g29640D	gi|674896942	0.912915	1.05621	0.984546	0.807874	0.65441	1.39756	Energy metabolism:Glycolysis/Gluconeogenesis
386	rbcL gene product (chloroplast)	gi|383930435	1.33251	1.12949	0.905898	0.854372	0.911319	0.851688	Energy metabolism:Pentose phosphate
447	ATP synthase subunit beta, chloroplastic	gi|75336517	0.725727	0.895021	0.998399	1.07233	1.27689	1.50261	Energy metabolism:Photosynthesis
563	BnaC06g21150D	gi|674954067	0.928158	1.25293	1.06685	0.894479	0.989786	0.817358	Energy metabolism:Glycolysis/Gluconeogenesis
481	BnaA07g31190D	gi|674937089	0.801987	1.02577	1.04561	0.926439	0.884498	1.27986	Energy metabolism:Glycolysis/Gluconeogenesis
1140	BnaAnng21140D	gi|674868679	0.970847	1.19745	1.09789	1.15663	1.20913	1.23932	Energy metabolism:Glycolysis/Gluconeogenesis
521	unnamed protein product	gi|218336129	0.800341	0.900288	0.920837	0.982917	0.812554	1.04134	Energy metabolism:Glycolysis/Gluconeogenesis
588	unnamed protein product	gi|259662425	0.98961	1.26784	1.08555	1.09693	1.17468	1.48189	Energy metabolism:Glycolysis/Gluconeogenesis
594	hypothetical protein EUTSA_v10018657mg	gi|567119498	0.940713	1.13896	1.08495	1.08773	1.15533	1.16039	Energy metabolism:Glycolysis/Gluconeogenesis
597	BnaC05g09650D	gi|674902947	1.03634	0.953314	0.910918	0.813118	0.813449	1.80616	Energy metabolism:Pentose phosphate
669	malate dehydrogenase	gi|899226	0.958128	1.16129	1.02423	1.04689	0.804236	0.97828	Energy metabolism:TCA pathway
692	BnaA06g01050D	gi|674909041	#DIV/0!	0.627157	0.654066	0.887143	0.554957	1.67554	Energy metabolism:TCA pathway
1045	malate dehydrogenase	gi|433335660	0.912458	1.28504	1.22121	1.18902	1.03714	0.952711	Energy metabolism:TCA pathway
1179	BnaA06g16950D	gi|674895930	1.1588	0.571955	0.813469	0.967613	0.735164	0.704325	Energy metabolism:Glycolysis/Gluconeogenesis
573	hypothetical protein EUTSA_v10013803mg	gi|567173987	0.813552	0.624513	0.832487	0.863334	1.05028	1.43136	Energy metabolism:Glycolysis/Gluconeogenesis
576	BnaCnng02900D	gi|674922784	0.754731	0.817834	0.8591	0.787799	0.921892	2.00728	Energy metabolism:ATP metabolism
580	BnaC01g38960D	gi|674910983	0.876391	1.17556	0.999302	1.01289	1.09344	1.30078	Energy metabolism:ATP metabolism
424	BnaA05g32480D	gi|674889563	0.9564	1.1657	1.0668	1.0593	1.14077	1.34451	Sugar Metabolism
453	BnaA05g32480D	gi|674889563	1.11301	1.16409	1.11882	0.927994	1.21726	1.19707	Sugar Metabolism
491	Glucose-1-phosphate adenylyltransferase small subunit, chloroplastic	gi|17865468	1.42774	0.918985	0.912737	1.10857	1.0112	0.900166	Sugar Metabolism
619	BnaC06g43510D	gi|674876646	0.69029	0.733435	0.900413	1.00212	0.866046	1.30113	Sugar Metabolism
523	BnaC08g02460D	gi|674900114	0.675394	0.739834	0.815367	0.893669	0.84967	1.96774	Sugar Metabolism
144	BnaC06g19660D	gi|674954216	0.880058	1.13608	0.923697	0.939655	1.13533	0.99871	Protein metabolism
213	heat shock protein 70-4	gi|15230534	0.707404	0.700495	0.643401	0.82513	0.808523	1.25414	Protein metabolism
219	heat shock cognate protein HSC70	gi|2655420	0.565927	0.583421	0.632896	0.864728	1.03873	1.86714	Protein metabolism
223	heat shock cognate protein HSC70	gi|2655420	0.592179	0.550773	0.657403	0.925327	1.18889	2.29265	Protein metabolism
272	BnaC04g12620D	gi|674921074	0.638883	0.893011	1.00229	1.16737	1.23037	1.22035	Protein metabolism
316	BnaC03g43530D	gi|674938562	0.833529	0.907184	0.906899	1.00626	1.21959	1.9804	Protein metabolism
317	60 kDa chaperonin subunit beta	gi|134104	0.708256	0.854579	0.746229	0.882894	0.954301	1.94583	Protein metabolism
330	BnaA01g25680D	gi|674890539	0.90215	1.11025	0.954553	0.958944	1.03807	1.41302	Protein metabolism
337	protein disulfide isomerase	gi|77999357	1.03695	0.855374	0.99517	0.985076	0.986724	0.980558	Protein metabolism
483	hypothetical protein EUTSA_v10020824mg	gi|567199488	0.881355	0.706081	0.866939	0.943445	1.12359	1.55597	Protein metabolism
489	BnaC05g41030D	gi|674932474	0.851803	0.868513	0.881005	0.953662	0.837015	1.85151	Protein metabolism
676	BnaCnng24330D	gi|674879004	0.46564	1.1725	1.03874	0.949461	0.794381	0.945301	Protein metabolism
681	BnaCnng24330D	gi|674879004	0.2968	0.98417	1.01906	1.02935	1.27126	1.60447	Protein metabolism
714	BnaA09g47450D	gi|674898012	0.941359	1.15804	1.13909	1.08914	1.16978	1.20276	Protein metabolism
715	BnaC08g15160D	gi|674901714	0.915661	1.18705	1.12369	0.973345	1.11328	1.08429	Protein metabolism
846	BnaA03g57000D	gi|674870345	1.00377	0.760664	0.99266	0.896685	0.877043	0.744951	Protein metabolism
948	eukaryotic translation initiation factor-5A	gi|40805177	1.69301	1.67829	0.896286	0.980733	0.973159	1.16014	Protein metabolism
1080	BnaC04g11280D	gi|674913703	0.811382	0.906221	0.879972	0.952882	1.1613	1.8179	Protein metabolism
160	chloroplast carboxyltransferase alpha subunit isoform 2	gi|224814588	0.948838	1.23062	1.02161	1.15239	1.29647	1.71442	Lipid Metabolism
457	3-ketoacyl-acyl carrier protein synthase I	gi|780814	1.03329	0.740477	0.995125	0.945012	1.08032	1.39595	Lipid Metabolism
572	BnaCnng27390D	gi|674877392	1.12827	0.772972	0.876947	0.940465	0.866806	0.816022	Lipid Metabolism
687	Enoyl-[acyl-carrier-protein] reductase [NADH], chloroplastic	gi|461461	1.39347	1.02082	1.01714	1.1149	1.03634	0.887788	Lipid Metabolism
1019	Enoyl-[acyl-carrier protein] reductase	gi|14422259	2.26187	0.904155	0.80886	0.732126	0.777178	0.78458	Lipid Metabolism
555	BnaA10g16660D	gi|674894393	1.15041	0.817681	0.95368	0.973567	0.931912	0.82081	Amino Acids Metabolism
598	glutamate--ammonia ligase	gi|599656	0.55722	0.500974	0.649957	0.794415	0.982007	2.12696	Amino Acids Metabolism
634	unnamed protein product	gi|219930913	0.675149	0.652136	0.77711	0.793075	0.772586	1.94254	Amino Acids Metabolism
686	mercapto-pyruvate sulfurtransferase 1	gi|226444215	0.737662	0.691375	0.99939	0.977913	0.800114	0.984214	Amino Acids Metabolism
59	transitional endoplasmic reticulum ATPase	gi|11265361	1.09534	0.769761	0.831999	0.878303	0.90779	0.904933	cell division
62	transitional endoplasmic reticulum ATPase	gi|11265361	0.964768	0.796118	0.929109	1.01669	1.03967	1.14736	cell division
64	transitional endoplasmic reticulum ATPase	gi|11265361	0.804845	0.70564	0.932466	1.07104	1.23088	1.49411	cell division
1152	cell division control protein 48-B	gi|15231775	1.18367	0.786186	0.771687	0.823546	0.769897	0.779417	Cell growth
149	BnaA04g24580D	gi|674884534	1.21257	0.946799	1.17288	1.04177	0.996112	0.505405	Seed maturation
154	BnaA04g24580D	gi|674884534	1.19499	0.931024	1.21796	1.15935	0.979336	0.575989	Seed maturation
155	BnaA04g24580D	gi|674884534	1.17237	0.869499	1.13721	1.08586	0.977005	0.454298	Seed maturation
161	BnaA04g24580D	gi|674884534	1.27533	0.921835	1.15673	1.11669	1.05161	0.579115	Seed maturation
698	BnaC05g29930D	gi|674922898	1.36585	0.943549	1.16734	0.959393	0.853928	0.360771	Seed maturation
704	BnaC05g29980D	gi|674894509	1.43466	1.15989	1.22114	1.0848	0.933703	0.3375	Seed maturation
711	BnaA05g17150D	gi|674922578	1.45256	1.11228	1.21648	1.13835	0.964112	0.347742	Seed maturation
723	BnaA05g17150D	gi|674922578	1.39078	0.888587	1.06827	0.94675	0.75077	0.277188	Seed maturation
737	BnaC03g42830D	gi|674908838	1.10717	0.795973	1.13012	1.15684	1.06138	0.922249	Seed maturation
746	BnaA03g36660D	gi|674940292	1.40796	1.14785	1.24354	1.02848	0.879824	0.706693	Seed maturation
985	BnaC03g22490D	gi|674908138	1.63194	1.12229	1.17509	1.0452	0.920094	0.331194	Seed maturation
986	BnaA05g34530D	gi|674878362	1.4538	1.16606	1.14249	0.981368	0.89211	0.373957	Seed maturation
1025	BnaA10g03690D	gi|674885273	0.852369	1.05148	0.983875	0.983144	0.897367	1.16232	Seed maturation
404	RecName: Full=Cruciferin; AltName: Full=11S globulin; AltName: Full=12S storage protein; Contains: RecName: Full=Cruciferin subunit alpha; Contains: RecName: Full=Cruciferin subunit beta; Flags: Precursor	gi|117527	0.997631	1.26786	1.069	1.04766	1.03999	0.77465	Storage proteins
466	cruciferin cru2/3 subunit, partial	gi|17803	0.821436	0.800032	0.78289	0.849042	0.904149	2.44308	Storage proteins
745	cuciferin subunit	gi|17801	1.09647	1.26706	1.20211	1.08723	0.957468	0.477254	Storage proteins
777	BnaA10g02240D	gi|674943446	0.488973	0.431061	0.466057	0.84697	1.13522	2.05777	Storage proteins
798	BnaA10g02240D	gi|674943446	1.51326	0.821928	0.937024	0.952479	0.904537	0.715426	Storage proteins
799	BnaA10g02240D	gi|674943446	1.10392	1.34842	1.15571	1.01536	0.929856	0.436044	Storage proteins
806	RecName: Full=Cruciferin CRU4; AltName: Full=11S globulin; AltName: Full=12S storage protein; Contains: RecName: Full=Cruciferin CRU4 alpha chain; Contains: RecName: Full=Cruciferin CRU4 beta chain; Flags: Precursor	gi|461841	1.1064	1.28664	1.18544	0.983482	0.990814	0.421133	Storage proteins
843	BnaA07g13950D	gi|674928869	0.961621	0.921677	1.20064	1.00014	0.831235	0.616176	Storage proteins
890	BnaA08g15380D	gi|674908237	1.0654	1.42007	1.33068	1.40937	1.1901	0.960107	Storage proteins
909	cruciferin cru2/3 subunit, partial	gi|17803	1.82981	2.07862	1.53957	1.68407	1.52125	0.507749	Storage proteins
922	cruciferin cru2/3 subunit, partial	gi|17803	1.00139	1.19649	1.00613	0.978824	0.89267	0.35239	Storage proteins
952	BnaC08g43570D	gi|674923348	0.601424	0.280805	0.831699	0.71077	0.642947	0.834208	Storage proteins
989	CRU3_BRANA RecName: Full=Cruciferin CRU1; AltName: Full=11S globulin; AltName: Full=12S storage protein	gi|461840	0.818304	1.06461	1.03246	1.02542	1.08869	0.895475	Storage proteins
997	cruciferin subunit	gi|12751302	0.470805	0.575972	0.578227	0.983296	1.31488	1.84029	Storage proteins
1001	CRU3_BRANA RecName: Full=Cruciferin CRU1; AltName: Full=11S globulin; AltName: Full=12S storage protein	gi|461840	0.693729	0.650107	0.784479	1.00829	1.1253	1.54468	Storage proteins
1006	BnaA10g02240D	gi|674943446	0.401008	0.469327	0.507222	1.00893	1.35165	2.32358	Storage proteins
1013	cruciferin precursor	gi|167134	0.712883	1.01469	0.880198	0.948647	1.18118	1.50664	Storage proteins
1027	RecName: Full=Cruciferin CRU4; AltName: Full=11S globulin; AltName: Full=12S storage protein; Contains: RecName: Full=Cruciferin CRU4 alpha chain; Contains: RecName: Full=Cruciferin CRU4 beta chain; Flags: Precursor	gi|461841	1.11354	1.25474	1.20317	1.10402	0.943527	0.444832	Storage proteins
1058	CRU3_BRANA RecName: Full=Cruciferin CRU1; AltName: Full=11S globulin; AltName: Full=12S storage protein	gi|461840	0.413307	0.515693	0.534268	0.989343	1.13345	2.37089	Storage proteins
1066	cruciferin cru2/3 subunit, partial	gi|17803	0.572359	0.473532	0.665067	0.953785	1.0932	1.88443	Storage proteins
1120	cruciferin precursor	gi|167134	1.01037	1.26598	1.11994	1.02927	0.952632	0.484509	Storage proteins
1153	BnaA09g50780D	gi|674900495	1.94245	1.2486	0.909829	0.88601	0.772075	0.785482	Storage proteins
1182	cruciferin cru2/3 subunit, partial	gi|17803	0.436677	0.372799	0.487654	0.395293	0.281042	2.64084	Storage proteins
706	BnaCnng28630D	gi|674876933	1.25207	1.12766	1.15823	1.09445	0.975347	0.43095	Storage proteins
740	BnaA01g24560D	gi|674898689	#DIV/0!	1.20629	1.12332	1.0346	0.994836	0.476975	Storage proteins
1035	BnaA07g13950D	gi|674928869	1.0414	1.08638	0.978041	0.913114	1.4595	1.55459	Storage proteins
16	myrosinase-binding protein	gi|1655824	0.822302	0.78229	0.940039	1.01626	1.03904	1.07948	Defense/Disease
18	myrosinase-binding protein	gi|1655824	0.855209	0.786305	0.990448	1.05111	1.10774	1.0418	Defense/Disease
19	myrosinase-binding protein	gi|1655824	0.95033	0.841983	1.028	1.0395	1.14418	1.08133	Defense/Disease
492	myrosinase-binding protein, partial	gi|1655828	0.657578	0.410738	0.672085	0.845923	1.12852	2.28355	Defense/Disease
826	peroxiredoxin antioxidant	gi|7381260	1.39109	1.02569	0.929209	1.12123	1.05568	0.890634	Defense/Disease
832	peroxiredoxin antioxidant	gi|7381260	1.45116	1.05655	0.963933	1.10999	0.964087	0.741094	Defense/Disease
839	BnaC06g20420D	gi|674954140	1.81468	0.923239	0.798573	0.80129	0.820597	0.822211	Defense/Disease
931	BnaA02g21680D	gi|674907835	1.04321	1.11777	1.16578	0.97914	0.990354	0.412562	Defense/Disease
960	BnaC06g14990D	gi|674925789	1.02626	0.91807	1.13032	1.07019	1.01752	1.02844	Defense/Disease
961	BnaC03g30020D	gi|674911859	1.12272	0.921317	1.20902	1.15421	1.11666	0.905276	Defense/Disease
967	BnaC03g30020D	gi|674911859	1.07039	0.795555	0.992698	1.03353	0.818001	0.709189	Defense/Disease
1029	peroxiredoxin antioxidant	gi|7381260	1.37959	1.03092	1.02871	1.12472	1.10119	0.867657	Defense/Disease
399	BnaC01g43710D	gi|674873970	1.14214	0.947481	1.07021	1.14717	0.996176	0.675199	Defense/Disease
1078	BnaC01g43710D	gi|674873970	1.01624	1.2754	1.1653	1.02872	0.981397	0.806264	Defense/Disease
190	BnaC07g39780D	gi|674940618	1.23725	0.880692	1.09191	1.1517	1.06951	0.924284	unknown
765	BnaAnng05720D	gi|674893407	0.644085	0.850264	1.17792	1.22739	1.07233	0.895102	unknown
785	BnaA09g26710D	gi|674906795	1.21418	1.05236	1.10952	0.925301	0.757404	0.63809	unknown
