# Supplementary material for: Proteomic Dissection of Seed Germination and Seedling Establishment in Brassica napus
Source: Front Plant Sci. 2016 Oct 24;7:1482. doi: 10.3389/fpls.2016.01482 (PMC5075573; doi:10.3389/fpls.2016.01482)
Supplement: Table S3 — The corresponding unique genes of DEPs. The unique genes that matched with each DEPs were searched by blast in NCBI database. achrome; bthe gi number of each deferentially expressed protein in the NCBI database; cthe name representing each DEPs in STRING. [file DataSheet3.xlsx]

## Sheet: Sheet1
Table S3. The corresponding unique genes of DEPs.
Spot no.	identified protein name	Brassica napus protein name	Chra	Gib	STRING symbolc	Arabidopsis thilana locus tag
16	myrosinase-binding protein	myrosinase-binding protein	Unclear	gi|1655824	MBP2	AT1G52030
18	myrosinase-binding protein	myrosinase-binding protein	Unclear	gi|1655824	MBP2	AT1G52030
19	myrosinase-binding protein	myrosinase-binding protein	Unclear	gi|1655824	MBP2	AT1G52030
59	transitional endoplasmic reticulum ATPase	PREDICTED: cell division control protein 48 homolog E	A03	gi|11265361	AtCDC48C	AT5G03340
62	transitional endoplasmic reticulum ATPase	PREDICTED: cell division control protein 48 homolog E	A03	gi|11265361	AtCDC48C	AT5G03340
64	transitional endoplasmic reticulum ATPase	PREDICTED: cell division control protein 48 homolog E	A03	gi|11265361	AtCDC48C	AT5G03340
89	BnaA03g41960D	BnaA03g41960D	A03	gi|674942926	PPDK	AT4G15530
144	BnaC06g19660D	BnaC06g19660D	C06	gi|674954216	NUDT3	AT1G79690
149	BnaA04g24580D	BnaA04g24580D	A04	gi|674884534	AT2G42560	AT2G42560
154	BnaA04g24580D	BnaA04g24580D	A04	gi|674884534	AT2G42560	AT2G42560
155	BnaA04g24580D	BnaA04g24580D	A04	gi|674884534	AT2G42560	AT2G42560
160	chloroplast carboxyltransferase alpha subunit isoform 2	chloroplast carboxyltransferase alpha subunit isoform 2	A07	gi|224814588	CAC3	AT2G38040
161	BnaA04g24580D	BnaA04g24580D	A04	gi|674884534	AT2G42560	AT2G42560
167	BnaAnng26460D	BnaAnng26460D	Unclear	gi|674864333	AT2G45290	AT2G45290
181	BnaA09g38720D	BnaA09g38720D	A09	gi|674891569	AT3G60750	AT3G60750
190	BnaC07g39780D	BnaC07g39780D	C07	gi|674940618	AT4G25580	AT4G25580
213	heat shock protein 70-4	PREDICTED: probable mediator of RNA polymerase II transcription subunit 37c	A01	gi|15230534	HSP70	AT3G12580
219	heat shock cognate protein HSC70	heat shock cognate protein HSC70	A08	gi|2655420	HSC70	AT5G02500
223	heat shock cognate protein HSC70	heat shock cognate protein HSC70	A08	gi|2655420	HSC70	AT5G02500
260	unnamed protein product	unnamed protein product	Unclear	gi|257627865	iPGAM1	AT1G09780
272	BnaC04g12620D	BnaC04g12620D	C04	gi|674921074	HSP70T	AT2G32120
282	BnaA05g29640D	BnaA05g29640D	A05	gi|674896942	iPGAM2	AT3G08590
316	BnaC03g43530D	BnaC03g43530D	C03	gi|674938562	HSP60	AT3G23990
317	RecName: Full=RuBisCO large subunit-binding protein subunit beta, chloroplastic; AltName: Full=60 kDa chaperonin subunit beta; AltName: Full=CPN-60 beta; Flags: Precursor	60 kDa chaperonin subunit beta	A08	gi|134104	CPN60B	AT1G55490
330	BnaA01g25680D	BnaA01g25680D	A01	gi|674890539	TCP	AT3G20050
337	protein disulfide isomerase	BnaC06g38200D	C06	gi|77999357	PDIL1	AT1G77510
386	rbcL gene product (chloroplast)	rbcL gene product (chloroplast)	Chloroplast (non-nuclear)	gi|383930435	ArthCp030	ArthCp030
399	BnaC01g43710D	BnaC01g43710D	C01	gi|674873970	AT3G21380	AT3G21380
404	RecName: Full=Cruciferin; AltName: Full=11S globulin; AltName: Full=12S storage protein; Contains: RecName: Full=Cruciferin subunit alpha; Contains: RecName: Full=Cruciferin subunit beta; Flags: Precursor	RecName: Full=Cruciferin; AltName: Full=11S globulin; AltName: Full=12S storage protein; Contains: RecName: Full=Cruciferin subunit alpha; Contains: RecName: Full=Cruciferin subunit beta; Flags: Precursor	C07	gi|117527	CRA1	AT5G44120
424	BnaA05g32480D	BnaA05g32480D	A05	gi|674889563	UGP1	AT3G03250
447	ATPB_BRANA RecName: Full=ATP synthase subunit beta, chloroplastic	ATP synthase subunit beta, chloroplastic	Unclear	gi|75336517	ArthCp029	ArthCp029
453	BnaA05g32480D	BnaA05g32480D	A05	gi|674889563	UGP1	AT3G03250
457	3-ketoacyl-acyl carrier protein synthase I	PREDICTED: 3-oxoacyl-[acyl-carrier-protein] synthase I, chloroplastic	C05	gi|780814	KASI	AT5G46290
466	cruciferin cru2/3 subunit, partial [Brassica napus]	cruciferin cru2/3 subunit, partial	C07	gi|17803	CRA1	AT5G44120
481	BnaA07g31190D	BnaA07g31190D	A07	gi|674937089	ENO1	AT1G74030
483	hypothetical protein EUTSA_v10020824mg	PREDICTED: eukaryotic initiation factor 4A-1-like	C04	gi|567199488	EIF4A	AT3G13920
489	BnaC05g41030D	BnaC05g41030D	C05	gi|674932474	AT3G12050	AT3G12050
491	Glucose-1-phosphate adenylyltransferase small subunit, chloroplastic	Glucose-1-phosphate adenylyltransferase small subunit, chloroplastic	A09	gi|17865468	ADG1	AT5G48300
492	myrosinase-binding protein, partial [Brassica napus]	myrosinase-binding protein, partial	Unclear	gi|1655828	MBP2	AT1G52030
521	unnamed protein product [Brassica napus]	unnamed protein product	Unclear	gi|218336129	HOT5	AT5G43940
523	BnaC08g02460D	BnaC08g02460D	C08	gi|674900114	AXS2	AT1G08200
555	BnaA10g16660D	BnaA10g16660D	A10	gi|674894393	GDH1	AT5G18170
563	BnaC06g21150D	BnaC06g21150D	C06	gi|674954067	ADH1	AT1G77120
572	BnaCnng27390D	BnaCnng27390D	Unclear	gi|674877392	AT1G54010	AT1G54010
573	hypothetical protein EUTSA_v10013803mg	hypothetical protein EUTSA_v10013803mg	C09	gi|674877392	FDH	AT5G14780
576	BnaCnng02900D [Brassica napus]	BnaCnng02900D	Unclear	gi|674922784	ADK2	AT5G03300
580	BnaC01g38960D	BnaC01g38960D	C01	gi|674910983	At3g09820	AT3G09820
588	unnamed protein product	unnamed protein product	Unclear	gi|259662425	PGK	AT1G79550
594	hypothetical protein EUTSA_v10018657mg	PREDICTED: phosphoglycerate kinase, cytosolic	A07	gi|567119498	PGK	AT1G79550
597	BnaC05g09650D	BnaC05g09650D	C05	gi|674902947	AT1G12230	AT1G12230
598	glutamate--ammonia ligase	glutamate--ammonia ligase	Unclear	gi|599656	GLN1	AT5G37600
619	BnaC06g43510D	BnaC06g43510D	C06	gi|674876646	AT1G66430	AT1G66430
634	unnamed protein product	unnamed protein product	Unclear	gi|219930913	SPDS1	AT1G23820
669	malate dehydrogenase	malate dehydrogenase	A08	gi|899226	mMDH1	AT1G53240
676	BnaCnng24330D	BnaCnng24330D	Unclear	gi|674879004	APA1	AT1G11910
681	BnaCnng24330D	BnaCnng24330D	Unclear	gi|674879004	AT3G09200	AT3G09200
686	mercapto-pyruvate sulfurtransferase 1	BnaA07g20420D	A07	gi|226444215	MST1	AT1G79230
687	FABI_BRANA RecName: Full=Enoyl-[acyl-carrier-protein] reductase [NADH], chloroplastic; AltName: Full=NADH-dependent enoyl-ACP reductase; Flags: Precursor	Enoyl-[acyl-carrier-protein] reductase [NADH], chloroplastic	Unclear	gi|461461	MOD1	AT2G05990
692	BnaA06g01050D	BnaA06g01050D	A06	gi|674909041	mMDH1	AT1G53240
698	BnaC05g29930D	BnaC05g29930D	C05	gi|674922898	AT3G22490	AT3G22490
704	BnaC05g29980D [Brassica napus]	BnaC05g29980D	C05	gi|674894509	AT3G22490	AT3G22490
706	BnaCnng28630D [Brassica napus]	BnaCnng28630D	A06	gi|674876933	PAP85	AT3G22640
711	BnaA05g17150D [Brassica napus]	BnaA05g17150D	A05	gi|674922578	AT3G22490	AT3G22490
714	BnaA09g47450D	BnaA09g47450D	A09	gi|674898012	APA1	AT1G11910
715	BnaC08g15160D	BnaC08g15160D	C08	gi|674901714	APA1	AT1G11910
723	BnaA05g17150D	BnaA05g17150D	A05	gi|674922578	AT3G22490	AT3G22490
737	BnaC03g42830D	BnaC03g42830D	C03	gi|674908838	AT3G22490	AT3G22490
740	BnaA01g24560D [Brassica napus]	BnaA01g24560D	A01	gi|674898689	PAP85	AT3G22640
745	cuciferin subunit [Brassica napus]	cuciferin subunit	A01	gi|17801	CRU3	AT4G28520
746	BnaA03g36660D	BnaA03g36660D	A03	gi|674940292	AT3G22490	AT3G22490
765	BnaAnng05720D	BnaAnng05720D	Unclear	gi|674893407	AT5G45690	AT5G45690
777	BnaA10g02240D	BnaA10g02240D	A10	gi|674943446	CRU2	AT1G03880
785	BnaA09g26710D	BnaA09g26710D	A09	gi|674906795	AT1G29680	AT1G29680
798	BnaA10g02240D	BnaA10g02240D	A10	gi|674943446	CRU2	AT1G03880
799	BnaA10g02240D	BnaA10g02240D	A10	gi|674943446	CRU2	AT1G03880
806	RecName: Full=Cruciferin CRU4; AltName: Full=11S globulin; AltName: Full=12S storage protein; Contains: RecName: Full=Cruciferin CRU4 alpha chain; Contains: RecName: Full=Cruciferin CRU4 beta chain; Flags: Precursor	RecName: Full=Cruciferin CRU4; AltName: Full=11S globulin; AltName: Full=12S storage protein; Contains: RecName: Full=Cruciferin CRU4 alpha chain; Contains: RecName: Full=Cruciferin CRU4 beta chain; Flags: Precursor	A10	gi|461841	CRU2	AT1G03880
826	peroxiredoxin antioxidant	peroxiredoxin antioxidant	A08	gi|7381260	PER1	AT1G48130
832	peroxiredoxin antioxidant	peroxiredoxin antioxidant	A08	gi|7381260	PER1	AT1G48130
839	BnaC06g20420D	BnaC06g20420D	C06	gi|674954140	GSTU19	AT1G78380
843	BnaA07g13950D	BnaA07g13950D	A07	gi|674928869	AT2G28490	AT2G28490
846	BnaA03g57000D	BnaA03g57000D	A03	gi|674870345	PIMT2	AT5G50240
890	BnaA08g15380D	BnaA08g15380D	A08	gi|674908237	AT4G36700	AT4G36700
909	cruciferin cru2/3 subunit, partial [Brassica napus]	cruciferin cru2/3 subunit, partial	C07	gi|17803	CRA1	AT5G44120
922	cruciferin cru2/3 subunit, partial [Brassica napus]	cruciferin cru2/3 subunit, partial	C07	gi|17803	CRA1	AT5G44120
931	BnaA02g21680D [Brassica napus]	BnaA02g21680D	A02	gi|674907835	GPX6	AT4G11600
948	eukaryotic translation initiation factor-5A	eukaryotic translation initiation factor-5A	Unclear	gi|40805177	FBR12	AT1G26630
952	BnaC08g43570D	BnaC08g43570D	C08	gi|674923348	AT1G03890	AT1G03890
960	BnaC06g14990D	BnaC06g14990D	C06	gi|674925789	AT3G53990	AT3G53990
961	BnaC03g30020D	BnaC03g30020D	C03	gi|674911859	MSRB5	AT4G04830
967	BnaC03g30020D	BnaC03g30020D	C03	gi|674911859	MSRB5	AT4G04830
985	BnaC03g22490D	BnaC03g22490D	C03	gi|674908138	GEA6	AT2G40170
986	BnaA05g34530D	BnaA05g34530D	A05	gi|674878362	GEA6	AT2G40170
989	CRU3_BRANA RecName: Full=Cruciferin CRU1; AltName: Full=11S globulin; AltName: Full=12S storage protein	CRU3_BRANA RecName: Full=Cruciferin CRU1; AltName: Full=11S globulin; AltName: Full=12S storage protein	A01	gi|461840	CRU3	AT4G28520
997	cruciferin subunit [Brassica napus]	cruciferin subunit	A01	gi|12751302	CRU3	AT4G28520
1001	CRU3_BRANA RecName: Full=Cruciferin CRU1; AltName: Full=11S globulin; AltName: Full=12S storage protein	CRU3_BRANA RecName: Full=Cruciferin CRU1; AltName: Full=11S globulin; AltName: Full=12S storage protein	A01	gi|461840	CRU3	AT4G28520
1006	BnaA10g02240D	BnaA10g02240D	A10	gi|674943446	CRU2	AT1G03880
1013	cruciferin precursor	cruciferin precursor	C07	gi|167134	CRA1	AT5G44120
1019	enoyl-[acyl-carrier protein] reductase	Enoyl-[acyl-carrier protein] reductase	A03	gi|14422259	MOD1	AT2G05990
1025	BnaA10g03690D	BnaA10g03690D	A10	gi|674885273	AT1G05510	AT1G05510
1027	RecName: Full=Cruciferin CRU4; AltName: Full=11S globulin; AltName: Full=12S storage protein; Contains: RecName: Full=Cruciferin CRU4 alpha chain; Contains: RecName: Full=Cruciferin CRU4 beta chain; Flags: Precursor	RecName: Full=Cruciferin CRU4; AltName: Full=11S globulin; AltName: Full=12S storage protein; Contains: RecName: Full=Cruciferin CRU4 alpha chain; Contains: RecName: Full=Cruciferin CRU4 beta chain; Flags: Precursor	A10	gi|461841	CRU2	AT1G03880
1029	peroxiredoxin antioxidant	peroxiredoxin antioxidant	A08	gi|7381260	PER1	AT1G48130
1035	BnaA07g13950D	BnaA07g13950D	A07	gi|674928869	AT2G28490	AT2G28490
1045	malate dehydrogenase	malate dehydrogenase	C05	gi|433335660	c-NAD-MDH1	AT1G04410
1058	CRU3_BRANA RecName: Full=Cruciferin CRU1; AltName: Full=11S globulin; AltName: Full=12S storage protein	CRU3_BRANA RecName: Full=Cruciferin CRU1; AltName: Full=11S globulin; AltName: Full=12S storage protein	A01	gi|461840	CRU3	AT4G28520
1066	cruciferin cru2/3 subunit, partial	cruciferin cru2/3 subunit, partial	C07	gi|17803	CRA1	AT5G44120
1078	BnaC01g43710D	BnaC01g43710D	C01	gi|674873970	AT3G21380	AT3G21380
1080	BnaC04g11280D	BnaC04g11280D	C04	gi|674913703	HSP60	AT2G33210
1120	cruciferin precursor [Brassica napus]	cruciferin precursor	C07	gi|167134	CRA1	AT5G44120
1140	BnaAnng21140D	BnaAnng21140D	C04	gi|674868679	LOS2	AT2G36530
1152	cell division control protein 48-B [Arabidopsis thaliana]	PREDICTED: cell division control protein 48 homolog D	A05	gi|15231775	AtCDC48B	AT3G53230
1153	BnaA09g50780D	BnaA09g50780D	A09	gi|674900495	AT1G03890	AT1G03890
1179	BnaA06g16950D	BnaA06g16950D	A06	gi|674895930	ALDH2B4	AT3G48000
1182	cruciferin cru2/3 subunit, partial [Brassica napus]	cruciferin cru2/3 subunit, partial	C07	gi|17803	CRA1	AT5G44120
a Chrome
b The gi number of each deferentially expressed proteins in NCBI database
c The symbol name of each proten in STRING
