# Supplementary material for: Proteomic Dissection of Seed Germination and Seedling Establishment in Brassica napus
Source: Front Plant Sci. 2016 Oct 24;7:1482. doi: 10.3389/fpls.2016.01482 (PMC5075573; doi:10.3389/fpls.2016.01482)
Supplement: Table S4 — The peptide matches of DEPs. Peptide sequences identified by MS-MS sequencing and corresponding to DEPs in B. napus seeds identified in this work. % Cov, coverage. [file DataSheet4.xlsx]

## Sheet: Sheet3
Table S4. The peptide matches of DEPs
Spot no.	Proteni name	Corresponding Arabidopsis thilana locus	cov%	Expect	Identified Peptides by mass spectrometry
16	myrosinase-binding protein	AT1G52030	0.14	0.036	R.NFFSADAPR.N
				0.019	K.TYGPYGNLTR.N
				0.00033	R.VQLTFDDVIR.S
				0.011	R.GIEQISFEYVK.N
				0.0014	K.TGTDFEFQGENR.G
				6.7e-06	R.TTFSGDVITALLFR.T
				7.5	R.GNEFNDVGFDGVKR.V
				1.6e-06	R.SIEVEYEGTNVQPQR.R
				0.00038	R.STIGTFEISHPNEYLISVK.G
				7.5e-08	R.GTVGTNSDEFTLSSDEFITR.V
18	myrosinase-binding protein	AT1G52030	0.13	0.00053	R.NFFSADAPR.N
				0.00063	R.GFTSPLFGEK.T
				0.026	K.TYGPYGNLTR.N
				0.00034	R.VQLTFDDVIR.S
				9.9e-05	R.GIEQISFEYVK.N
				0.00018	K.TGTDFEFQGENR.G
				5.5e-05	R.VAVAADEFSVTYIK.I
				3.6e-05	R.TTFSGDVITALLFR.T
				5e-10	R.SIEVEYEGTNVQPQR.R
				5.6e-11	R.GTVGTNSDEFTLSSDEFITR.V
19	myrosinase-binding protein	AT1G52030	0.13	0.0043	R.NFFSADAPR.N
				0.00012	R.GFTSPLFGEK.T
				0.034	K.TYGPYGNLTR.N
				7.9e-05	R.VQLTFDDVIR.S
				0.00057	R.GIEQISFEYVK.N
				0.0014	K.TGTDFEFQGENR.G
				2.7e-05	R.VAVAADEFSVTYIK.I
				5.6e-05	R.TTFSGDVITALLFR.T
				2e-07	R.SIEVEYEGTNVQPQR.R
				1.1e-10	R.GTVGTNSDEFTLSSDEFITR.V
59	transitional endoplasmic reticulum ATPase	AT5G03340	0.09	0.00091	R.EIDIGVPDEIGR.L
				1.9e-06	R.LDQLIYIPLPDEDSR.L
				0.0042	K.YTQGFSGADITEICQR.A
				0.25	K.GPELLTMWFGESEANVR.E + Oxidation (M)
				2.2e-07	R.QSAPCVLFFDELDSIATQR.G
62	transitional endoplasmic reticulum ATPase	AT5G03340	0.12	0.074	R.ELVELPLR.H
				0.00011	R.EIDIGVPDEIGR.L
				6.9e-05	R.LDQLIYIPLPDEDSR.L
				0.00017	K.YTQGFSGADITEICQR.A
				3	K.GPELLTMWFGESEANVR.E + Oxidation (M)
				2.7e-08	R.QSAPCVLFFDELDSIATQR.G
				0.08	R.ELQETVQYPVEHPEKFEK.F
64	transitional endoplasmic reticulum ATPase	AT5G03340	0.09	0.00021	R.EIDIGVPDEIGR.L
				1e-06	R.LDQLIYIPLPDEDSR.L
				0.00017	K.YTQGFSGADITEICQR.A
				0.63	K.GPELLTMWFGESEANVR.E + Oxidation (M)
				7.6e-09	R.QSAPCVLFFDELDSIATQR.G
89	BnaA03g41960D	AT4G15530	0.1	9.5	R.FAYDSFR.R
				1.1	R.SDFEGIFR.A
				0.23	K.LSEVNPMLGFR.G
				0.13	K.ASLDVLLPYQR.S
				0.7	R.LGISYPELTEMQAR.A
				0.00027	K.GILQNDPFEVLDQR.G
				0.00069	R.DIGASLADPSKPLLLSVR.S
				8.5e-09	K.LYGEFLVNAQGEDVVAGIR.T
				4.4e-06	K.KLYGEFLVNAQGEDVVAGIR.T
144	BnaC06g19660D	AT1G79690	0.11	4.3	K.ASFEAFIGIR.D
				0.91	K.YIPYEEYR.N
				16	K.ASFEAFIGIRDDK.A
				0.31	K.LLEDNLPLDSVYK.S
				1.1e-06	K.VEDAVESLSHEILTIQGR.G
				2e-06	R.YSPVTLEANLAELSEADQK.A
				0.11	K.VIDDIFYEQVWYSNPALR.D
				1.2	K.VIDDIFYEQVWYSNPALR.D + Dioxidation (W)
149	BnaA04g24580D	AT2G42560	0.07	0.015	R.GGQGGQQAEGR.G
				0.0061	R.ASLEDIQGFR.A
				0.00031	K.AAVAADTVVGYTAR.K
154	BnaA04g24580D	AT2G42560	0.07	1.7	R.GGQGGQQAEGR.G
				0.036	R.ASLEDIQGFR.A
				0.01	K.AAVAADTVVGYTAR.K
155	BnaA04g24580D	AT2G42560	0.09	0.0021	R.GGQGGQQAEGR.G
				0.0013	R.ASLEDIQGFR.A
				1	R.GFEEEYRGER.G
				0.00025	K.AAVAADTVVGYTAR.K
160	chloroplast carboxyltransferase alpha subunit isoform 2	AT2G38040	0.05	93	K.LKEEFNAR.L
				31	K.GQGEAIANNLR.T
				0.025	K.DLYTHLTPIQR.V
				2.7	K.ANAEEHLMHPVLIER.I
161	BnaA04g24580D	AT2G42560	0.07	0.2	R.GGQGGQQAEGR.G
				0.0042	R.ASLEDIQGFR.A
				0.0027	K.AAVAADTVVGYTAR.K
167	BnaAnng26460D	AT2G45290	0.09	1.3	K.NPYWFNR.D
				0.76	K.NGNNGYDEIR.A + Deamidated (NQ)
				4.6	R.VSIEAGSTFGWGK.V + Dioxidation (W)
				2.8	K.SIGIDSFGASAPAGK.L
				0.00031	K.AFGDFQNATPEGR.N
				0.00027	K.ALPTYTPESPGDATR.N
181	BnaA09g38720D	AT3G60750	0.15	0.036	K.TPSILALSR.Q
				0.46	K.NPYWFNR.D
				0.021	R.VSIEAASTFGWGK.I + Dioxidation (W)
				0.63	K.SIITGELPAGWEK.A
				0.0046	K.ALPTYTPESPGDATR.N
				0.066	K.ALESDWNASFAAYEK.K
				190	R.NNLGWPYEPFKVPDEVK.S
				5.1e-09	K.LIAFYDDNHISIDGDTEIAFTENVDQR.F
190	BnaC07g39780D	AT4G25580	0.1	0.0012	R.LTGTGGDDQLGHGR.D
				0.0008	K.AGGEVGAAQTIAALAR.L
				0.00078	K.DFPIGTQTNQNAER.F
				2	K.RPFSGGTEETHQGQDK.G
213	heat shock protein 70-4	AT3G12580	0.11	9.1	R.FEELNMDLFR.K
				0.059	K.NALENYAYNMR.N
				7.5e-05	R.TTPSYVAFTDSER.L
				150	R.ARFEELNMDLFR.K
				0.00021	K.NAVVTVPAYFNDSQR.Q
				2.4e-11	K.EQIFSTYSDNQPGVLIQVYEGER.A
219	heat shock cognate protein HSC70	AT5G02500	0.17	4.5	K.DAGVIAGLNVMR.I + Oxidation (M)
				0.12	R.FEELNMDLFR.K
				0.0056	K.NALENYAYNMR.N
				1.6e-07	R.TTPSYVAFTDSER.L
				0.0056	R.ARFEELNMDLFR.K
				0.00016	K.NAVVTVPAYFNDSQR.Q
				7.7e-15	K.EQVFSTYSDNQPGVLIQVFEGER.A
				2.7e-13	R.TLSSTAQTTIEIDSLFEGIDFYSALTR.A
223	heat shock cognate protein HSC70	AT5G02500	0.17	0.00095	R.VEIIANDQGNR.T
				0.0061	R.FEELNMDLFR.K
				0.00015	K.NALENYAYNMR.N
				5.1e-07	R.TTPSYVAFTDSER.L
				0.00041	R.ARFEELNMDLFR.K
				2e-05	K.NAVVTVPAYFNDSQR.Q
				3.6e-18	K.EQVFSTYSDNQPGVLIQVFEGER.A
				1.2e-14	R.TLSSTAQTTIEIDSLFEGIDFYSALTR.A
260	unnamed protein product [Brassica napus]	AT1G09780	0.1	4	K.IFDGEGFK.Y
				5	R.YLVSPPEIDR.T
				0.019	K.ALEYEDFDKFDR.V
				9e-07	K.AVGPIVDGDAVVTFNFR.A
272	BnaC04g12620D	AT2G32120	0.22	64	R.HIAPRPDK.E
				0.46	R.VATQDAIHR.L
				0.041	K.SPVVPVVEVR.M
				0.00079	K.FGSALDLVTLQR.K
				0.27	K.VLDRLEFEEVNK.N
				3.6e-07	K.ALAGSAVGGEDILQNTMR.H
				9.9e-08	R.STTPEEVLAIFLVELR.L
				3.3e-08	K.GVPEINVCMDIDASNALR.V
				1.2e-08	K.EALIVVYEGEGEGVGENHLLGYFK.I
282	BnaA05g29640D	AT3G08590	0.06	0.14	K.ALENEDFDKFDR.V
				0.00021	K.AVGPIVDGDAVVTFNFR.A
316	BnaC03g43530D	AT3G23990	0.26	0.0012	K.GVEELADAVR.V
				0.038	K.SVAAGMNAMDLR.R
				0.00051	R.TVVIEQSWGAPK.V
				0.0022	R.GYTSPYFITNQK.T
				1.7e-05	K.TLINELEVVEGMK.L
				0.00026	R.SAIELSTSDYDKEK.L
				2.4e-06	K.LLEQDNTDLGYDAAK.G
				6.1e-12	K.AAVEEGILPGGGVALLYAAR.E
				3.2e-09	R.MISTSEEIAQVGTISANGER.E
				3.6e-09	R.QRPLLIVSEDVESEALATLILNK.L
317	RecName: Full=RuBisCO large subunit-binding protein subunit beta, chloroplastic; AltName: Full=60 kDa chaperonin subunit beta; AltName: Full=CPN-60 beta; Flags: Precursor	AT1G55490	0.09	0.00012	R.DLVGVLEDAIR.G
				11	K.AAVEEGIVVGGGCTLLR.L
				0.0081	K.SQYLDDIAILTGATVIR.E
330	BnaA01g25680D	AT3G20050	0.08	0.073	K.YFVEAGAIAVR.R
				1.5	K.VLVELAELQDR.E
				1.8	M.SISAQNPDISGER.Q + Acetyl (Protein N-term)
				0.0014	K.IIQFATEAAITILR.I
337	protein disulfide isomerase	AT1G77510	0.27	0.076	K.VVVYEGSR.T
				0.71	K.GFPTIYFR.S
				3	K.SIQDYNGPR.E
				1.5e-05	R.TKEDFISFIEK.N
				0.00013	R.LFKPFDELFVDSK.D
				0.27	K.LRADYDFAHTLDAK.L
				0.00029	K.LSGEEFDSFMAVAEK.L
				5.1e-05	K.LDATANDIPSDTFDVK.G
				1.1e-08	K.LAPILDEVALAFQNDPSVIVAK.L
				1.9e-06	K.ESSIPLVTVFDKDPSNHPYVSK.F
386	rbcL gene product (chloroplast)	ArthCp030	0.21	7.1	R.AVYECLR.G
				0.002	K.DTDILAAFR.V
				0.63	R.VALEACVQAR.N
				5.5e-05	R.DNGLLLHIHR.A
				3.3e-07	R.DLAVEGNEIIR.E
				0.0062	R.FLFCAEAIYK.S
				0.93	K.LNYYTPEYETK.D
				0.002	K.EITFNFPTIDKLDGQD.-
				2.7e-08	R.GGLDFTKDDENVNSQPFMR.W
399	BnaC01g43710D	AT3G21380	0.26	2.6e-05	K.TSPPFGLEGAQK.Y
				2.9e-08	K.AGADILHQVGVHVK.A
				0.00019	K.VYVGQGESGVSYVK.F
				7.9e-06	K.GGTSWDDGAHDHVR.K
				1.1e-06	K.SIEAEYDDDQNPKR.H
				6.8e-05	K.GGNAGNPWDDGPHDGVK.K
				6.1e-09	R.IFGQDTDVITCLIFK.T
				5.7e-09	K.SDGVSLSPDEYITDVTGYYK.T
404	RecName: Full=Cruciferin; AltName: Full=11S globulin; AltName: Full=12S storage protein; Contains: RecName: Full=Cruciferin subunit alpha; Contains: RecName: Full=Cruciferin subunit beta; Flags: Precursor	AT5G44120	0.11	0.00078	K.TNANAQINTLAGR.T
				0.0018	R.TAQQLQNQQDNR.G
				0.0066	R.IEVWDHHAPQLR.C
				6.4e-07	R.GLPLEVISNGYQISLEEAR.R
424	BnaA05g32480D	AT3G03250	0.15	0.056	R.SGFINLVSR.Y
				1.7e-06	K.VLQLETAAGAAIR.F
				3e-07	R.FFDNAIGVNVPR.S
				1	R.VVADEFVPWPSK.G
				7.4e-07	K.SAVDGLTEMSENER.S
				0.0023	R.YLSGEAQHIEWSK.I
				2.5e-09	K.VQLLEIAQVPDEHVNEFK.S
				7.7e-15	K.ATSDLLLVQSDLYTLVDGFVIR.N
447	ATPB_BRANA RecName: Full=ATP synthase subunit beta, chloroplastic	ArthCp029	0.2	140	K.MPNIYNALVVK.G + Oxidation (M)
				6.3e-07	K.AHGGVSVFGGVGER.T
				36	R.VGLTALTMAEYFR.D + Oxidation (M)
				0.063	K.VALVYGQMNEPPGAR.M
				92	K.VALVYGQMNEPPGAR.M + Oxidation (M)
				4.3e-05	R.IVGEEHYETAQQVK.Q
				1.7e-12	R.DVNEQDVLLFIDNIFR.F
				9.5e-07	K.SAPAFIDLDTTLSIFETGIK.V
453	BnaA05g32480D	AT3G03250	0.17	0.0012	R.SGFINLVSR.Y
				1.6e-06	K.VLQLETAAGAAIR.F
				1.5e-06	R.FFDNAIGVNVPR.S
				0.13	R.VVADEFVPWPSK.G
				5.4e-08	K.SAVDGLTEMSENER.S
				0.00018	R.YLSGEAQHIEWSK.I
				8.3e-07	K.YTNSNVDIHTFNQSK.Y
				3.7e-11	K.VQLLEIAQVPDEHVNEFK.S
				2.8e-16	K.ATSDLLLVQSDLYTLVDGFVIR.N
457	3-ketoacyl-acyl carrier protein synthase I	AT5G46290	0.05	0.092	R.GFSSEGYIDGK.N
				0.01	K.LLSGESGISLIDR.F
				0.065	R.GFSSEGYIDGKNER.R
466	cruciferin cru2/3 subunit, partial	AT5G44120	0.55	0.0022	K.TNANAQINTLAGR.T
				1e-10	R.GLPLEVISNGYQISLEEAR.R
				6.4	R.VFDGQVSQGQLLSIPQGFSVVK.R
481	BnaA07g31190D	AT1G74030	0.15	1.8	R.IEEELGNVR.Y
				1.3e-12	R.GNPTVEVDLVTDDLYR.S
				0.0013	R.SAVPSGASTGIYEALELR.D
				8.2	K.YGQDACNVGDEGGFAPNVQDNR.E
483	hypothetical protein EUTSA_v10020824mg	AT3G13920	0.28	0.056	R.VLITTDLLAR.G
				9.4e-08	M.AGSAPEGTQFDAR.Q + Acetyl (Protein N-term)
				0.00073	K.MFVLDEADEMLSR.G
				1.2	K.MFVLDEADEMLSR.G + Oxidation (M)
				0.00026	R.GIYAYGFEKPSAIQQR.G
				1e-07	K.IQVGVFSATMPPEALEITR.K
				0.42	K.IQVGVFSATMPPEALEITR.K + Oxidation (M)
				1.2e-08	K.LETLCDLYETLAITQSVIFVNTR.R
				3.3e-07	R.GIDVQQVSLVINYDLPTQPENYLHR.I
489	BnaC05g41030D	AT3G12050	0.15	0.004	K.LEGEAYVNVR.K
				5.4	R.AKDLYEILMDENR.W + Oxidation (M)
				7.9	K.AEGSVDMPYISDENADEDPEVR.V
491	Glucose-1-phosphate adenylyltransferase small subunit, chloroplastic	AT5G48300	0.23	12	R.SAPIYTQPR.Y
				16	R.IIEFAEKPK.G
				0.08	R.SVLGIILGGGAGTR.L
				0.00067	K.VDTTILGLDDER.A
				0.0031	K.KPVPDFSFYDR.S
				0.57	K.MLDADVTDSVIGEGCVIK.N
				3.3e-14	R.DQFPGANDFGSEVIPGATDLGLR.V
				2.4e-08	K.NEGFVEVLAAQQSPENPNWFQGTADAVR.Q
492	myrosinase-binding protein, partial	AT1G52030	0.16	0.072	R.GFTSPLFGEK.T
				0.11	K.GTDFEFQGENR.G
				0.004	K.TGTDFEFQGENR.G
				0.16	K.KGTDFEFQGENR.G
521	unnamed protein product	AT5G43940	0.23	11	K.FGVNEFVNPK.D
				36	R.SATGVGVMMNDR.K
				0.052	K.AFDLLHEGTCLR.C
				4.4	K.VDEYITHNMTLGEINK.A
				8.9e-09	K.AAVAYEPNKPLVIEDVQVAPPQAGEVR.I
523	BnaC08g02460D	AT1G08200	0.25	2.9	K.LVDGGESQR.T
				0.013	K.EFYGEGYDDSDKR.I
				0.83	R.MDFIPGIDGPSEGVPR.V
				0.003	R.MDFIPGIDGPSEGVPR.V + Oxidation (M)
				0.069	K.DAIEAVLLMIENPER.A + Oxidation (M)
				1.5e-05	K.TSLWDLLESTLTYQHR.T + Dioxidation (W)
555	BnaA10g16660D	AT5G18170	0.26	5.9	K.LSISELER.L
				190	R.MGAFTLGVNR.V + Oxidation (M)
				5.1e-06	K.DDGTIASFVGFR.V
				0.0032	R.GVMFGTEALLNEHGK.S + Oxidation (M)
				4e-05	K.NKDGIDIESLLNYTK.E
				0.029	K.VECTIPKDDGTIASFVGFR.V
				1.7e-09	K.FIIEAANHPTDPDADEILSK.K
				1.3e-05	K.FHGYSPAVVTGKPIDLGGSLGR.D
563	BnaC06g21150D	AT1G77120	0.21	6.8	K.GQTPLFPR.I
				0.0076	M.STAGHFIR.C + Acetyl (Protein N-term)
				0.0064	K.FGVTDFVNPR.E
				0.017	K.INEAFDYMSK.G + Oxidation (M)
				0.0016	R.THPMNFLNER.T
				0.016	R.THPMNFLNER.T + Oxidation (M)
				0.0012	R.IIGVDLNPNRFEEAK.K
				0.00043	R.EHDKPVQQVIIEMTDGGVDR.S
572	BnaCnng27390D	AT1G54010	0.22	0.071	R.SYLFFDGR.H
				0.031	K.AANWNDDFIK.Q
				3.9e-06	K.NEISFLYASGAR.K
				0.0012	R.ELVTYPVGEPMR.E
				1.6	R.ELVTYPVGEPMR.E + Oxidation (M)
				1.4e-05	R.TGMEQCYEPLNNLALQHNEK.I
				8.5e-08	K.AQESFGHLMFGADPNVIQPMNIR.E
573	hypothetical protein EUTSA_v10013803mg	AT5G14780	0.09	0.023	K.NPNFLGCVENALGIR.N
				0.0036	K.HIPDLHVLISTPFHPAYVTAER.I
576	BnaCnng02900D	AT5G03300	0.37	1.4	K.KPENWALVEK.A
				2.5	K.KPENWALVEK.A + Dioxidation (W)
				14	K.AGCYASNVVIQR.S
				3	R.SGCTYPEKPDFN.-
				2.9e-09	K.FNVEYIAGGATQNSIK.V
				1.2e-05	R.TTVITQGADPVVVAEDGK.V
				9.8e-05	K.FLPYMDFVFGNETEAR.T
				0.0015	K.FLPYMDFVFGNETEAR.T + Oxidation (M)
				0.0018	K.DATAAGVNVHYYEDESAPTGTCGVCVVGGER.S
580	BnaC01g38960D	AT3G09820	0.4	0.00061	K.KPENWALVEK.A
				6.6	R.AGCYASNVMIQR.S
				1.6e-06	K.FTVEYIAGGATQNSIK.V
				2.3e-09	R.VHGWETDDVEQIAIK.I
				6.1e-06	R.TTVITQGADPVVVAEDGK.V
				1.5e-08	K.CLPYMDYVFGNETEAR.T
				2.3e-10	K.LVDTNGAGDAFVGGFLSQLVHGK.A
				1.9e-15	K.DATAAGVNVHYHEDESAGTGTCGVCVVGGER.S
588	unnamed protein product	AT1G79550	0.34	9.7e-06	K.ELDYLVGAVANPK.K
				0.00083	K.GVSLLLPTDVVIADK.F
				2.4e-14	K.LVAGLPEGGVLLLENVR.F
				1.2e-09	K.LAALADVYVNDAFGTAHR.A
				2e-13	R.VDLNVPLDDNSNITDDTR.I
				2.1	K.AQGHSVGSSLVEEDKLDLAK.S
				2	R.LSELLGVEVVMANDSIGEEVQK.L
594	hypothetical protein EUTSA_v10018657mg	AT1G79550	0.31	1.3e-05	K.ELDYLVGAVANPK.K
				1.7e-05	K.GVTTIIGGGDSVAAVEK.V
				3.6e-13	K.LVAGLPEGGVLLLENVR.F
				5.3e-10	K.LAALADVYVNDAFGTAHR.A
				4.8e-12	R.VDLNVPLDDNSNITDDTR.I
				1.9	K.KLAALADVYVNDAFGTAHR.A
				1.4e-12	K.AQGHSVGSSLVEEDKLDLAK.S
				3.9e-10	R.LSELLGVEVVMANDTVGEEVQK.L
				0.0022	R.LSELLGVEVVMANDTVGEEVQK.L + Oxidation (M)
597	BnaC05g09650D	AT1G12230	0.09	0.74	R.LAYDTNAIIR.K
				0.16	R.LYNEIDVPHDR.L
				0.0099	K.DSPAVPDDEKYSFVR.K
598	glutamate--ammonia ligase	AT5G37600	0.24	0.085	K.EHIAAYGEGNER.R
				0.0034	R.TLPGPVSDPSELPK.W
				7.5e-05	R.HKEHIAAYGEGNER.R
				7.6e-05	M.SLLTDLVNLNLSETTDK.I + Acetyl (Protein N-term)
				8.7e-09	R.LTGHHETADINTFLWGVANR.G + Dioxidation (W)
				0.0067	R.GNNILVMCDAYTPAGEPIPTNKR.H
619	BnaC06g43510D	AT1G79550	0.11	4.9	K.GEDPYDDSVVR.K
				0.021	K.EAGVILSYDPNLR.L
				49	R.TALAFVTLTNEGER.E
634	unnamed protein product	AT1G23820	0.32	1.2e-06	K.VLVIGGGDGGVLR.E
				3.8e-08	K.VLVLDGVIQLTER.D
				1.5e-06	K.ELFEKPFFQSVAR.A
				2e-06	K.QFFPNVAIGFEDPR.V
				1.1e-07	K.SDYQDVIVFQSATYGK.V
				6.5e-11	K.NAAEGSYDAVIVDSSDPIGPAK.E
669	malate dehydrogenase	AT1G53240	0.09	0.62	R.DDLFNINAGIVK.N
				4.1e-08	K.ALEGADLVIIPAGVPR.K
676	BnaCnng24330D	AT1G11910	0.25	6.2e-05	K.GTVEIITPVELIK.Q
				2.3e-06	K.FAVAVAAVSADAGGGASAGAAK.V
				0.004	K.NALAISVATEYTFPQAEK.V
				2.8e-05	K.LCQLIDEFTQILVVAADNVGSTQLQNIR.K
681	BnaCnng24330D	AT3G09200	0.25	3.1e-07	K.GTVEIITPVELIK.Q
				3.5e-14	K.FAVAVAAVSADAGGGASAGAAK.V
				5e-11	K.NALAISVATEYTFPQAEK.V
				1.4e-22	K.LCQLIDEFTQILVVAADNVGSTQLQNIR.K
686	mercapto-pyruvate sulfurtransferase 1	AT1G79230	0.26	0.052	R.FDGTAPEPR.K
				0.007	K.VWVLDGGLPR.W + Dioxidation (W)
				0.023	K.VLDASWYMPDEQR.N
				0.0021	K.FQPHLVWTLDQVK.N + Dioxidation (W)
				1.4e-06	K.IYQGHSVSPITFQTK.F
				0.00072	K.NNMEDQTYQHVDAR.S
				0.00088	K.NNMEDQTYQHVDAR.S + Oxidation (M)
				1.2e-05	R.NPIQEYQVAHIPGALFFDLDGISDR.S
687	FABI_BRANA RecName: Full=Enoyl-[acyl-carrier-protein] reductase [NADH], chloroplastic; AltName: Full=NADH-dependent enoyl-ACP reductase; Flags: Precursor	AT2G05990	0.07	2.8	R.VNTISAGPLGSR.A
				2.9e-08	R.YAGSSNWTVQEAAECVR.Q
692	BnaA06g01050D	AT1G53240	0.22	6.9e-06	K.LFGVTTLDVVR.A
				6.9e-07	R.DDLFNINAGIVK.N
				2.5e-09	K.ALAGADLVIIPAGVPR.K
				2.7e-08	K.LNPLVSSLSLFDIANTPGVAADVGHINTR.S
698	BnaC05g29930D	AT3G22490	0.34	0.072	M.SQQEQPR.R + Acetyl (Protein N-term)
				1.7e-07	R.QDAEGVVSAELR.N
				2.3e-08	R.ASGTSDIAPGGIAASAR.S
				4.3e-07	K.YGDVFEVSGELADK.T
				4.2e-15	R.GGFVQQGDATDVAAEHGVTVAQTDVPGAR.V
704	BnaC05g29980D	AT3G22490	0.37	0.018	M.SQQEQPR.R + Acetyl (Protein N-term)
				9.9e-09	R.QDAEGVVSAELR.N
				1.2e-09	K.YGDVFEVSGELADK.T
				0.44	K.TIAPEDANMMQAAETR.V
				11	K.TIAPEDANMMQAAETR.V + Oxidation (M)
				0.022	K.TIAPEDANMMQAAETR.V + 2 Oxidation (M)
				6.3e-09	R.NNPNLTTHPGGVAASVTAAAR.L
				2.8e-14	R.GGFVQQGDATDVAAEHGVTVAQTDVPGAR.V
706	BnaCnng28630D	AT3G22640	0.08	1.1e-15	R.TFLAGQDNMLSNINTVATR.L
				6.6e-10	R.TFLAGQDNMLSNINTVATR.L + Oxidation (M)
				4.3e-19	R.STFGSPFNLLTQDAIYSNDFGR.Y
711	BnaA05g17150D	AT3G22490	0.5	0.45	M.SQQEQPR.R + Acetyl (Protein N-term)
				2e-05	R.QDAEGVVSAELR.N
				7.7e-08	K.YGDVFEVSGELADK.T
				32	K.TVAPEDANMMQAAETR.V + 2 Oxidation (M)
				0.43	R.NNPNLTTHPGGVAASVTAAAR.L
				1.5e-13	R.GGFVQQGDATDVAAEHGVTVAQTDVPGAR.V
				4.7e-05	R.ASGTSVIAPGGIAASAQSAAIHNATVDRDEEK.I + Deamidated (NQ)
714	BnaA09g47450D	AT1G11910	0.19	0.51	K.EPVFSFWLNR.K
				0.00057	K.EPVFSFWLNR.K + Dioxidation (W)
				8.2e-10	K.FTVVFDTGSSNLWVPSSK.C + Dioxidation (W)
				5.7e-10	K.NYLDAQYYGEIAIGTPPQK.F
				1.8e-09	R.KAEDEEGGELVFGGVDPNHYK.G
				1e-09	K.TVVDQYGQTILDLLLSEAQPK.K
				3.1e-10	K.SAAIHYGTGAIAGFFSNDAVTVGDLVVK.D
715	BnaC08g15160D	AT1G11910	0.24	0.0039	K.GQHTYVPVTQK.G
				0.00016	K.EPVFSFWLNR.N + Dioxidation (W)
				3e-10	R.NAEDEEGGELVFGGVDPK.H
				1.8e-07	K.FTVVFDTGSSNLWVPSSK.C + Dioxidation (W)
				0.012	K.DQEFIEATKEPGLTFVVAK.F
				2.4e-08	K.NYLDAQYYGEIAIGTPPQK.F
				7.2e-13	K.TVVDQYGQTILDLLLSETQPK.K
				3.4e-05	K.SAAIHYGTGAIAGFFSNDAVTVGDLVVK.D
723	BnaA05g17150D	AT3G22490	0.43	25	M.SQQEQPR.R + Acetyl (Protein N-term)
				0.0099	R.QDAEGVVSAELR.N
				0.0039	K.YGDVFEVSGELADK.T
				0.00013	R.NNPNLTTHPGGVAASVTAAAR.L
				2.5e-14	R.GGFVQQGDATDVAAEHGVTVAQTDVPGAR.V
				7.4	R.ASGTSVIAPGGIAASAQSAAIHNATVDRDEEK.I + Deamidated (NQ)
737	BnaC03g42830D	AT3G22490	0.39	2.4e-05	K.QDAEGVVSAELR.N
				0.00019	R.GVSVEQTDVAGAR.V
				1.3e-08	K.ITIGQALEATVHTAGK.K
				4.7e-13	K.KPVDQSDAAAIQAAEVR.A
				6.3e-12	R.NNPNLSTYPGGVADSVTAAAR.L
				1.5e-08	K.YGDVFEVSGELADRPIAPEDAR.M
740	BnaA01g24560D	AT3G22640	0.05	1e-07	R.GPQQQVGQGIIR.R
				1.8e-11	K.DVLTASFNIPEELLGR.L
745	cuciferin subunit	AT4G28520	0.06	1.3e-05	R.QPYESEQWR.H
				2.2e-08	R.LAQELQNQQDSR.G
				1.6e-06	R.VEYWDHNNPQIR.C
746	BnaA03g36660D	AT3G22490	0.37	1.8e-05	K.QDAEGVVSAELR.N
				4.4e-07	K.YGDVFEVSGELADR.R
				2e-07	K.ITIGQALEATVHTAGK.K
				0.0066	R.GGFVEPGVATYLDPDR.G
				0.00015	K.YGDVFEVSGELADRR.I
				2.7e-13	K.KPVDQSDAAAIQAAEVR.A
				2.8e-16	R.NNPNLSTYPGGVADSVTAAAR.L
765	BnaAnng05720D	AT5G45690	0.45	0.021	R.TEIVGLER.K
				4.6	K.FWCTWQTDR.G
				0.0024	R.QIEVHFYVHR.V
				0.0052	M.ASSDELPGPYPAR.D + Acetyl (Protein N-term)
				0.031	K.GFAVDIIETDMKK.C
				1.7	K.RDDEYGISTESLK.T
				2.2e-07	K.THLIGIEYIVSER.L
				9.4e-09	R.VPELVAKPELQNIAK.T
				7.8e-08	R.VNEDFLQCAVYDCDSAK.T
777	BnaA10g02240D	AT1G03880	0.2	0.0027	R.CSGFAFER.F
				1.8e-06	K.SNDNAQINTLAGR.T
				0.1	K.AHIQMVNDNGQR.V
				0.00074	R.IEVWDHHAPQLR.C
				0.0017	R.ATSQQFQWIEFK.S
				0.41	R.IEVWDHHAPQLR.C + Dioxidation (W)
				2e-10	R.GLPLEVISNGYQISPQEAR.S + Deamidated (NQ)
				5.5e-07	R.VFDQEISQGQLLVVPQGFAVVK.R
785	BnaA09g26710D	AT1G29680	0.38	50	K.SGSWAYPR.L
				2.5	R.MIDAGTTIMQR.R
				1.9	K.FWCTWQIDR.G
				0.0025	R.LYENLPQDEQK.L
				5.2e-08	R.SDAPLIGIEYVISDR.L
				5.1e-08	R.VNDEFLQCAVYASDR.S
				3.8e-12	M.ASSGDENQVAPGDPVTVSTR.M + Acetyl (Protein N-term); Deamidated (NQ)
798	BnaA10g02240D	AT1G03880	0.08	10	K.LTFVVHGHGLMGK.V + Oxidation (M)
				19	K.VQGQFGVIRPPLR.Q
				0.012	R.IEVWDHHAPQLR.C
				0.096	R.IEVWDHHAPQLR.C + Dioxidation (W)
799	BnaA10g02240D [Brassica napus]	AT1G03880	0.15	0.00047	R.CSGFAFER.F
				0.022	K.LQNQQVNR.G
				0.0014	K.LTFVVHGHGLMGK.V + Oxidation (M)
				4.9e-05	K.VQGQFGVIRPPLR.Q
				1.2e-05	R.IEVWDHHAPQLR.C
				0.0019	R.IEVWDHHAPQLR.C + Dioxidation (W)
				0.00012	R.FVIEPQGLYLPTFLNAGK.L
806	RecName: Full=Cruciferin CRU4; AltName: Full=11S globulin; AltName: Full=12S storage protein; Contains: RecName: Full=Cruciferin CRU4 alpha chain; Contains: RecName: Full=Cruciferin CRU4 beta chain; Flags: Precursor	AT1G03880	0.12	0.00046	R.CSGFAFER.F
				0.022	K.LQNQQVNR.G
				8e-05	K.VQGQFGVIRPPLR.Q
				2.5e-06	R.IEVWDHHAPQLR.C
				0.00029	R.IEVWDHHAPQLR.C + Dioxidation (W)
				0.001	R.FVIEPQGLYLPTFLNAGK.L
826	peroxiredoxin antioxidant	AT1G48130	0.29	0.004	K.YAHEFEQR.G
				0.0004	K.LSFLYPSTTGR.N
				1.3e-10	M.PGITLGDTVPNLEVETTHK.N
				2.7e-08	K.IATPVNWKPDEPVVISPAVSDEEAK.K
				3.4e-07	K.IATPVNWKPDEPVVISPAVSDEEAKK.L
832	peroxiredoxin antioxidant	AT1G48130	0.29	0.0043	K.YAHEFEQR.G
				0.00014	K.LSFLYPSTTGR.N
				3.4e-12	M.PGITLGDTVPNLEVETTHK.N
				9.1e-09	K.IATPVNWKPDEPVVISPAVSDEEAK.K
				9.1e-08	K.IATPVNWKPDEPVVISPAVSDEEAKK.L
839	BnaC06g20420D	AT1G78380	0.15	0.0083	K.NPILPSDPYQR.A
				0.24	K.FGNFSIEAECPK.L
				0.0012	K.GVDFEYRDENLR.E
843	BnaA07g13950D	AT2G28490	0.1	1.8	R.YFAFCQIASR.I
				0.00047	R.VSPGDVFWIPR.Y
				0.1	R.VSPGDVFWIPR.Y + Dioxidation (W)
				8.8e-05	K.ALDYDDYEPLR.Y
				2.9e-07	R.IAPFEFVGFTTSAYK.N
846	BnaA03g57000D	AT5G50240	0.31	0.028	K.GSLSLHVGDGR.K
				0.7	R.MVIPVGTYFQELK.V + Oxidation (M)
				9.3e-06	R.VVGVDHIPQLVDMSIK.N + Oxidation (M)
890	BnaA08g15380D	AT4G36700	0.07	0.0083	K.DQWKPIFANK.F
				1.4e-07	K.SAFGVPEEIIGLMR.N
				0.064	K.SAFGVPEEIIGLMR.N + Oxidation (M)
				2.5e-08	K.FGQISTVQIGDGCGGMGPYK.I
909	cruciferin cru2/3 subunit, partial	AT5G44120	0.48	5e-08	K.TNANAQINTLAGR.T
				6.7e-10	R.GLPLEVISNGYQISLEEAR.R
				1.2e-10	K.FNTIETTLTHSSGPASYGGPR.K
922	cruciferin cru2/3 subunit, partial	AT5G44120	0.68	8.2e-09	K.TNANAQINTLAGR.T
				1e-12	R.GLPLEVISNGYQISLEEAR.R
				3.7e-16	K.FNTIETTLTHSSGPASYGGPR.K
				3.2e-07	R.VFDGQVSQGQLLSIPQGFSVVK.R
931	BnaA02g21680D	AT4G11600	0.23	0.00091	K.SIYDFTVK.D
				0.0016	R.YAPTTSPLSIEK.D
				5.4e-08	K.FLVDKDGNVVDR.Y
				9e-06	K.AEYPIFDKVDVNGDSAAPIYK.F
948	eukaryotic translation initiation factor-5A	AT1G26630	0.35	0.017	K.TYPQQAGNIR.K
				0.004	K.CHFVAIDIFTAK.K
				3.2e-09	M.SDEEHHFESSDAGASK.T + Acetyl (Protein N-term)
				2e-08	K.KLEDIVPSSHNCDVPHVNR.I
952	BnaC08g43570D	AT1G03890	0.14	1.7	R.LHENIDDPER.S
				0.017	K.AAYGVTEEEAKR.V
				0.0001	R.ISTLNSLNLPVLR.L
				0.00037	K.TAGETGFEWIAFK.T
				1.4e-08	K.TNDNAYMNTLSGGTSYLR.A
				0.0025	K.TNDNAYMNTLSGGTSYLR.A + Oxidation (M)
960	BnaC06g14990D	AT3G53990	0.43	12	K.LYWGDAR.E + Dioxidation (W)
				3.9e-07	K.IDIACLDMLDTGSR.K
				0.00078	K.IDIACLDMLDTGSR.K + Oxidation (M)
				3.2e-08	K.GDTLYIIHTLPTSEAESR.N
				7e-11	R.NALWLESGSPLIPLVEFR.E + Dioxidation (W)
				3e-08	R.NALWLESGSPLIPLVEFREPK.I + Dioxidation (W)
				1.2e-15	K.WAIENLADKGDTLYIIHTLPTSEAESR.N
				6.9e-16	K.WAIENLADKGDTLYIIHTLPTSEAESR.N + Dioxidation (W)
961	BnaC03g30020D	AT4G04830	0.73	0.02	R.AILSPEQFR.I
				0.0071	K.GEGYDTPTDER.H
				8.6e-09	R.STEITCAVCDGHLGHVTK.G
				0.0059	K.FDSGCGWPAFFEGLPGAINR.A
				9.9e-08	K.FDSGCGWPAFFEGLPGAINR.A + Dioxidation (W)
				5.7e-12	R.HCVNSVSIIFNPQKPPEEAED.-
				2.9e-08	K.GTEIPGTGEYDKFFEDGIFSCVGCK.T
967	BnaC03g30020D	AT4G04830	0.73	0.053	R.AILSPEQFR.I
				0.0065	K.GEGYDTPTDER.H
				0.17	R.STEITCAVCDGHLGHVTK.G
				0.0043	K.FDSGCGWPAFFEGLPGAINR.A
				3.6e-07	K.FDSGCGWPAFFEGLPGAINR.A + Dioxidation (W)
				6e-07	R.HCVNSVSIIFNPQKPPEEAED.-
				1.1e-08	K.GTEIPGTGEYDKFFEDGIFSCVGCK.T
985	BnaC03g22490D	AT2G40170	0.29	1.6e-06	R.ILDTILFDPSSCFVR.V
986	BnaA05g34530D	AT2G40170	0.29	5.3e-05	K.SFEAQQHLAEGR.S
				6	K.EQLGSEGYQQIGR.K
989	CRU3_BRANA RecName: Full=Cruciferin CRU1; AltName: Full=11S globulin; AltName: Full=12S storage protein	AT4G28520	0.09	5.3e-08	K.ISYVVQGMGISGR.V
				0.014	K.ISYVVQGMGISGR.V + Oxidation (M)
				9.3e-06	R.VEYWDHNNPQIR.C
				0.0052	R.VEYWDHNNPQIR.C + Dioxidation (W)
				3.6e-14	R.VIIEQGGLYLPTFFSSPK.I
				8.8e-05	K.SEAGRVEYWDHNNPQIR.C
997	cruciferin subunit	AT4G28520	0.08	7.3e-09	K.ISYVVQGMGISGR.V
				0.0013	K.ISYVVQGMGISGR.V + Oxidation (M)
				1.1e-07	R.VEYWDHNNPQIR.C
				3.6e-05	R.VEYWDHNNPQIR.C + Dioxidation (W)
				1.1e-10	R.LIIEQGGLYLPTFFSSPK.I
1001	CRU3_BRANA RecName: Full=Cruciferin CRU1; AltName: Full=11S globulin; AltName: Full=12S storage protein	AT4G28520	0.08	2.3e-07	K.ISYVVQGMGISGR.V
				0.025	K.ISYVVQGMGISGR.V + Oxidation (M)
				1.5e-05	R.VEYWDHNNPQIR.C
				0.025	R.VEYWDHNNPQIR.C + Dioxidation (W)
				1.6e-10	R.VIIEQGGLYLPTFFSSPK.I
1006	BnaA10g02240D	AT1G03880	0.1	0.0039	R.CSGFAFER.F
				7.2e-07	K.LTFVVHGHGLMGK.V
				3.7e-05	R.IEVWDHHAPQLR.C
				0.02	R.IEVWDHHAPQLR.C + Dioxidation (W)
				1.1e-08	R.FVIEPQGLYLPTFLNAGK.L
1013	cruciferin precursor	AT5G44120	0.06	1	R.CSGVSFVR.Y
				1.8e-05	K.GLYLPSFFSTAK.L
				5.3e-05	R.IEVWDHHAPQLR.C
				0.013	R.IEVWDHHAPQLR.C + Dioxidation (W)
1019	enoyl-[acyl-carrier protein] reductase	AT2G05990	0.26	0.47	K.ASSGLPIDLR.G
				0.0011	R.VNTISAGPLGSR.A
				4.8e-08	R.YAGSSNWTVQEAAECVR.Q
				3.1e-06	K.VYPLDAVFDTPDDVPEDVK.A
				0.0008	K.AIGFIDTMIEYSYNNAPIQK.T + Oxidation (M)
				7.5e-07	K.SLAAAGAEILVGTWVPALNIFETSLR.R + Dioxidation (W)
1025	BnaA10g03690D	AT1G05510	0.24	0.00095	K.FGISIDKER.E
				0.011	R.LIGLEYIVSEK.L
				0.031	R.EVDIKPVESVPR.V
				0.0033	R.QCLIYDGPDANAR.L
				0.00065	K.GGFLFMPGVPEPIQR.Q
				0.11	K.GGFLFMPGVPEPIQR.Q + Oxidation (M)
1027	RecName: Full=Cruciferin CRU4; AltName: Full=11S globulin; AltName: Full=12S storage protein; Contains: RecName: Full=Cruciferin CRU4 alpha chain; Contains: RecName: Full=Cruciferin CRU4 beta chain; Flags: Precursor	AT1G03880	0.1	0.03	K.LQNQQVNR.G
				0.00045	K.VQGQFGVIRPPLR.Q
				3.6e-06	R.IEVWDHHAPQLR.C
				0.00075	R.IEVWDHHAPQLR.C + Dioxidation (W)
				0.00053	R.FVIEPQGLYLPTFLNAGK.L
1029	peroxiredoxin antioxidant	AT1G48130	0.41	0.0037	K.YAHEFEQR.G
				5.9e-05	K.LSFLYPSTTGR.N
				2.2e-09	M.PGITLGDTVPNLEVETTHK.N
				2e-05	K.IATPVNWKPDEPVVISPAVSDEEAK.K
				1.4e-05	K.LLGLSCDDIQSHKDWIPDIEAFTPGSK.V
1035	BnaA07g13950D	AT2G28490	0.1	0.14	R.YFAFCQIASR.I
				0.001	R.VSPGDVFWIPR.Y
				0.11	R.VSPGDVFWIPR.Y + Dioxidation (W)
				8.3e-05	K.ALDYDDYEPLR.Y
				3.2e-07	R.IAPFEFVGFTTSAYK.N
1045	malate dehydrogenase	AT1G04410	0.13	0.00033	K.NDEYLNGEFITTVQQR.G
				0.033	R.ELVKNDEYLNGEFITTVQQR.G
				8.9	K.GVVATTDAVEGCTGVNVAVMVGGFPR.K + Oxidation (M)
1058	CRU3_BRANA RecName: Full=Cruciferin CRU1; AltName: Full=11S globulin; AltName: Full=12S storage protein	AT4G28520	0.06	2e-06	K.ISYVVQGMGISGR.V
				0.033	K.ISYVVQGMGISGR.V + Oxidation (M)
				1.9e-09	R.VIIEQGGLYLPTFFSSPK.I
1066	cruciferin cru2/3 subunit, partial	AT5G44120	0.68	6.7e-08	K.TNANAQINTLAGR.T
				9.6e-10	R.GLPLEVISNGYQISLEEAR.R
				6.2e-12	K.FNTIETTLTHSSGPASYGGPR.K
				1.8e-06	R.VFDGQVSQGQLLSIPQGFSVVK.R
1078	BnaC01g43710D	AT3G21380	0.26	6.5e-05	K.TSPPFGLEGAQK.Y
				3.4e-05	K.AGADILHQVGVHVK.A
				0.0055	K.VYVGQGESGVSYVK.F
				4.3e-05	K.GGTSWDDGAHDHVR.K
				1.4e-05	K.SIEAEYDDDQNPKR.H
				0.00053	K.GGNAGNPWDDGPHDGVK.K
				8.1e-07	R.IFGQDTDVITCLIFK.T
				1.1e-09	K.SDGVSLSPDEYITDVTGYYK.T
1080	BnaC04g11280D	AT2G33210	0.19	2.5	K.VDLSMFGNCK.K
				0.00064	R.NVIIEQSWGAPK.V
				0.0031	R.GYISPYFITNQK.N
				0.057	K.LLESDDPDLGYDAAK.G
				2.5e-05	K.AAVEEGIVPGGGVALLYASK.E
				0.094	K.QVANATNDVAGDGTTCATVLTR.A
				31	K.QRPLLIVAEDLDSEALAVLILNK.L
1120	cruciferin precursor	AT5G44120	0.1	0.0016	K.GLYLPSFFSTAK.L
				8.9e-05	R.TAQQLQNQQDNR.G
				0.056	R.VQGPFSVIRPPLR.S
				0.00024	R.IEVWDHHAPQLR.C
1140	BnaAnng21140D	AT2G36530	0.37	8.7e-08	K.VNQIGSVTESIEAVK.M
				1.3e-06	K.VVIGMDVAASEFYSSDK.T
				3.1e-12	R.IEEELGSEAVYAGANFR.K
				1.6	K.TYDLNFKEENNNGSQK.I
				8.2e-12	K.VTAAVPSGASTGIYEALELR.D
				5e-15	R.SGETEDTFIADLSVGLSTGQIK.T
				5e-06	K.SFVAEYPIVSIEDPFDQDDWEHYAK.M
				6.9e-08	K.YGQDATNVGDEGGFAPNIQENKEGLELLK.T
1152	cell division control protein 48-B	AT3G53230	0.07	0.57	R.EIDIGVPDEIGR.L
				1.2	R.LDQLIYIPLPDEESR.Y
				14	K.YTQGFSGADITEICQR.S
				0.49	R.QSAPCVLFFDELDSIATQR.G
1153	BnaA09g50780D	AT1G03890	0.13	0.06	R.LHENIDDPER.S
				0.00025	K.AAYGVTEEEAKR.V
				5e-05	R.ISTLNSLNLPVLR.L
				160	K.TAGETGFEWIAFK.T
				2.5e-05	K.TNDNAYMNTLSGGTSYLR.A + Oxidation (M)
1179	BnaA06g16950D	AT3G48000	0.17	13	K.TFPTLDPR.T
				2.3	R.YYAGWADK.I
				0.46	K.VYDEFVEK.A
				0.085	R.KAFDEGPWPK.M
				0.004	K.LLIDGNFVDAASGK.T
				7.9e-06	K.TAEQTPLTAFYVGK.L
				0.36	K.TYEQALTAEIPMVAR.L
				2.9	K.TYEQALTAEIPMVAR.L + Oxidation (M)
				1.8e-10	R.TGEVIAHVAEGDAEDINR.A
1182	cruciferin cru2/3 subunit, partial [Brassica napus]	AT5G44120	0.29	1.8e-05	K.TNANAQINTLAGR.T
				3.9e-09	R.GLPLEVISNGYQISLEEAR.R
